# Supplementary material for: High and Low Levels of an NTRK2-Driven Genetic Profile Affect Motor- and Cognition-Associated Frontal Gray Matter in Prodromal Huntington’s Disease
Source: Brain Sci. 2018 Jun 22;8(7):116. doi: 10.3390/brainsci8070116 (PMC6071032; doi:10.3390/brainsci8070116)
Supplement: Supplementary file 1 [file brainsci-08-00116-s001.zip]

Archive with 6 entries (5 files):
- brainsci-311151-SI/
- brainsci-311151-SI/FigureS1.pdf
- brainsci-311151-SI/TableS1.xlsx
- brainsci-311151-SI/TableS2.xlsx
- brainsci-311151-SI/TableS3.xlsx
- brainsci-311151-SI/TableS4.xlsx
