# Supplementary material for: High and Low Levels of an NTRK2-Driven Genetic Profile Affect Motor- and Cognition-Associated Frontal Gray Matter in Prodromal Huntington’s Disease
Source: Brain Sci. 2018 Jun 22;8(7):116. doi: 10.3390/brainsci8070116 (PMC6071032; doi:10.3390/brainsci8070116)
Supplement: Supplementary file 1 [file brainsci-08-00116-s001.zip › brainsci-311151-SI/TableS1.xlsx]

## Sheet: Sheet1
SNP	Weight (||)	+/-	Ranking	Gene	dbSNP func annot
rs7801922	1.28995	+	1	CDK14	intronic
rs11140810	1.20066	+	2	NTRK2	intronic
rs4877289	1.07586	+	3	NTRK2	intronic
rs548321	1.02847	+	4	70kb 5' of LRRC55
rs112140519	1.01123	+	5	53kb 3' of NUS1
rs427790	1.00393	+	6	20kb 5' of RP11-382E9.1
rs10868241	0.999732	+	7	NTRK2	intronic
rs7655305	0.991461	+	8	FAM114A1	intronic
rs2277193	0.984755	+	9	NTRK2	intronic
rs8012614	0.981344	+	10	HEATR4	intronic
rs921184	0.977169	+	11	ANK2	intronic
rs7851762	0.972515	+	12	433bp 3' of NCS1
rs1846464	0.96835	+	13	CNTN6	intronic
rs9921192	0.967826	+	14	16kb 5' of GLIS2
rs3772327	0.964724	+	15	CNTN6	intronic
rs11745541	0.963631	+	16	RP11-281O15.3	intronic
rs4888761	0.961468	+	17	WWOX	intronic
rs1882077	0.961321	+	18	ELMO1	intronic
rs17204453	0.956679	+	19	14kb 3' of RP11-524C21.2
rs4673374	0.954904	+	20	9.9kb 5' of CCNYL1
rs11140831	0.953192	+	21	8.9kb 3' of NTRK2
rs1940659	0.951198	+	22	RP11-161I6.2
rs35947825	0.944145	+	23	7.1kb 3' of CACNA2D1
rs6022607	0.943626	+	24	ZNF217	intronic
rs1929185	0.943428	-	25	GPC5	intronic
rs2933573	0.938639	+	26	58kb 5' of MSX1
rs4732179	0.934066	+	27	AC009784.3	intronic
rs7957137	0.932247	+	28	TMEM132D	intronic
rs55962532	0.929449	+	29	37kb 3' of TAS1R2
rs2099533	0.927825	+	30	502kb 5' of ALCAM
rs12146299	0.924794	+	31	196kb 5' of AL356154.1
rs10920230	0.919673	+	32	NAV1	intronic
rs10933554	0.916198	+	33	2.2kb 5' of OR6B2
rs564011	0.914269	+	34	ARRB1	intronic
rs1873127	0.90947	+	35	22kb 3' of U7
rs1078962	0.907285	+	36	ZNF444	intronic
rs7868631	0.907172	+	37	11kb 5' of AL442639.1
rs8006593	0.905936	+	38	2.7kb 3' of CTD-2552B11.4
rs717952	0.898064	+	39	RP11-185P18.1	intronic
rs1463883	0.897838	+	40	MB21D2	intronic
rs12371144	0.896559	+	41	PPM1H	intronic
rs4867981	0.894685	+	42	KCNIP1	intronic
rs2275458	0.892751	+	43	SPSB1	3'-UTR
rs100840	0.889578	+	44	PTPRN2	intronic
rs12873665	0.888024	+	45	RASA3	intronic
rs2478467	0.886963	+	46	CLPSL2	intronic
rs6854255	0.886168	+	47	73kb 3' of RP11-399F2.2
rs11971401	0.884188	+	48	PTPRN2	intronic
rs2443426	0.884019	+	49	OR9Q1	intronic
rs28713361	0.88368	+	50	1.2kb 3' of FAM19A5
rs12125200	0.88254	+	51	RP11-16L9.4	intronic
rs6743142	0.882239	+	52	9kb 5' of AC097517.2
rs877118	0.881579	+	53	ARVCF	intronic
rs1461303	0.881003	+	54	LINC01246	intronic
rs6956508	0.880426	+	55	HUS1
rs66499509	0.879594	+	56	KCNIP1	intronic
rs1867283	0.879581	+	57	NTRK2	intronic
rs4475412	0.877004	+	58	CDK14	intronic
rs7080094	0.874168	+	59	109kb 3' of Y_RNA
rs2070373	0.874132	+	60	HUNK	3'-UTR
rs13164430	0.872364	+	61	KCNIP1	intronic
