# Supplementary material for: High and Low Levels of an NTRK2-Driven Genetic Profile Affect Motor- and Cognition-Associated Frontal Gray Matter in Prodromal Huntington’s Disease
Source: Brain Sci. 2018 Jun 22;8(7):116. doi: 10.3390/brainsci8070116 (PMC6071032; doi:10.3390/brainsci8070116)
Supplement: Supplementary file 1 [file brainsci-08-00116-s001.zip › brainsci-311151-SI/TableS2.xlsx]

## Sheet: Sheet1
Gene	Full name	Associated SNP(s)	Description	Type	Related pathways	GO annotations
CDK14	Cyclin-dependent kinase 14	rs7801922	Eukaryotic cell cycle progression/proliferation, cell-cycle regulation of Wnt signaling pathway, meiosis, neuronal differentiation, indirect negative regulation of insulin-responsive glucose transport	Protein coding, CDC2 (MIM 116940)-related protein kinase	Transcriptional misregulation in cancer	Transferase activity, transferring phosphorus-containing groups, protein tyrosine kinase activity
FAM114A1	Family with Sequence Similarity 114 Member A1	rs7655305	Neuronal cell development	Protein coding	Associated with mixed germ cell cancer
HEATR4	HEAT repeat-containing protein 4	rs8012614	Lipid transport	Protein coding		Binding
LRRC55	Leucine Rich Repeat Containing 55	rs548321	Axonogenesis, positive regulation of voltage-gated potassium channel activity, potassium ion transmembrane transport	Protein coding
MIR181A1	MicroRNA 181a-1	rs427790	Antioncogenic gene, dual function miRNA involved in tumorigenesis in cancer cell lines	RNA gene, miRNA class	Respiratory electron transport, ATP synthesis by chemiosmotic coupling, heat production by uncoupling proteins, MicroRNAs in cancer
NR5A2	Nuclear Receptor Subfamily 5 Group A Member 2	rs427790	Encodes a DNA-binding zinc finger transcription factor involved in hepatitis B virus and cholesterol biosynthesis gene expression, may regulate pancreas-specific genes and embryonic development	Protein coding	Regulation of beta-cell development, Nuclear Receptor transcription pathway	Transcription factor activity, sequence-specific DNA binding, RNA polymerase II core promoter proximal region sequence-specific DNA binding
