# Supplementary material for: High and Low Levels of an NTRK2-Driven Genetic Profile Affect Motor- and Cognition-Associated Frontal Gray Matter in Prodromal Huntington’s Disease
Source: Brain Sci. 2018 Jun 22;8(7):116. doi: 10.3390/brainsci8070116 (PMC6071032; doi:10.3390/brainsci8070116)
Supplement: Supplementary file 1 [file brainsci-08-00116-s001.zip › brainsci-311151-SI/TableS3.xlsx]

## Sheet: Sheet1
SNP	Anterior Caudate	Middle Hippocampus	Regulatory motifs altered
rs7801922			Evi-1, GATA, Irf, SEF-1
rs7655305		H3K36me3	CTCF, Tel2
rs548321	H3K27ac, H3K4me1		GR, Pax-4
rs427790			DuxI, Foxj1, Zec
