# Supplementary material for: High and Low Levels of an NTRK2-Driven Genetic Profile Affect Motor- and Cognition-Associated Frontal Gray Matter in Prodromal Huntington’s Disease
Source: Brain Sci. 2018 Jun 22;8(7):116. doi: 10.3390/brainsci8070116 (PMC6071032; doi:10.3390/brainsci8070116)
Supplement: Supplementary file 1 [file brainsci-08-00116-s001.zip › brainsci-311151-SI/TableS4.xlsx]

## Sheet: Sheet1
Gene	Primary regions affected	Source(s)
C7orf63	DLPFCa, Hippocampus, Thalamus	LIBD eQTL, Braineac
STEAP2	Cerebellum, WM, Thalamus	Braineac
STEAP1	Occipital cortex	Braineac
GTPBP10	Lung, Tibial nerve	GTEx portal eQTL
DPY19L2P4	Thyroid, Substantia nigra	GTEx portal eQTL, Braineac
CDK14	Tibial artery, Substantia nigra	GTEx portal eQTL, Braineac
